# Supplementary material for: High seroconversion rate to Rift Valley fever virus in cattle and goats in far northern KwaZulu-Natal, South Africa, in the absence of reported outbreaks
Source: PLoS Negl Trop Dis. 2019 May 3;13(5):e0007296. doi: 10.1371/journal.pntd.0007296 (PMC6519843; doi:10.1371/journal.pntd.0007296)
Supplement: S1 Data — (XLSX) [file pntd.0007296.s001.xlsx]

## Sheet: cross-sectional
place	species	sex	date	age	rvf
Mpala	bovine	f	2016-06-22	5	0
Mpala	bovine	f	2016-06-22	4	0
Mpala	bovine	f	2016-06-22	2	0
Mpala	bovine	f	2016-06-22	4	0
Mpala	bovine	m	2016-06-22	7	0
Mpala	bovine	f	2016-06-22	5	0
Mpala	bovine	m	2016-06-22	4	0
Mpala	bovine	m	2016-06-22	5	1
Mpala	bovine	m	2016-06-22	6	1
Mpala	bovine	f	2016-06-22	7	0
Mpala	bovine	f	2016-06-22	7	0
Mpala	bovine	m	2016-06-22	5	0
Mpala	bovine	f	2016-06-22	4	1
Mpala	bovine	f	2016-06-22	4	0
Mpala	bovine	f	2016-06-22	2	1
Mpala	bovine	f	2016-06-22	4	1
Mpala	bovine	m	2016-06-22	3	0
Mpala	bovine	f	2016-06-22	4	1
Mpala	bovine	m	2016-06-22	5	0
Mpala	bovine	f	2016-06-22	3	0
Mpala	bovine	m	2016-06-22	7	0
Mpala	bovine	f	2016-06-22	6	0
Mpala	bovine	f	2016-06-22	3	0
Mpala	bovine	f	2016-06-22	3	0
Mpala	bovine	m	2016-06-22	7	1
Mpala	bovine	m	2016-06-22	3	1
Mpala	bovine	m	2016-06-22	7	0
Mpala	bovine	f	2016-06-22	4	1
Mpala	bovine	f	2016-06-22	7	0
Mpala	bovine	f	2016-06-22	7	1
Mpala	bovine	m	2016-06-22	3	0
Mpala	bovine	f	2016-06-22	3	0
Mpala	bovine	f	2016-06-22	4	0
Mpala	bovine	f	2016-06-22	6	0
Mpala	bovine	m	2016-06-22	7	0
Mpala	bovine	f	2016-06-22	7	0
Mpala	bovine	m	2016-06-22	4	0
Mpala	bovine	f	2016-06-22	2	0
Mpala	bovine	f	2016-06-22	7	0
Mpala	bovine	m	2016-06-22	4	0
Mpala	bovine	f	2016-06-22	6	0
Mpala	bovine	f	2016-06-22	4	0
Mpala	bovine	m	2016-06-22	6	0
Mpala	bovine	f	2016-06-22	4	0
Mpala	bovine	f	2016-06-22	3	0
Mpala	bovine	m	2016-06-22	5	0
Mpala	bovine	f	2016-06-22	4	0
Mpala	bovine	m	2016-06-22	6	1
Mpala	bovine	f	2016-06-22	5	0
Mpala	bovine	f	2016-06-22	3	1
Mpala	bovine	f	2016-06-22	4	1
Mpala	bovine	f	2016-06-22	3	0
Ndumo	bovine	m	2016-06-29	4	0
Ndumo	bovine	f	2016-06-29	6	1
Ndumo	bovine	f	2016-06-29	6	0
Ndumo	bovine	m	2016-06-29	4	0
Ndumo	bovine	f	2016-06-29	5	1
Ndumo	bovine	f	2016-06-29	4	1
Ndumo	bovine	f	2016-06-29	4	0
Ndumo	bovine	f	2016-06-29	5	0
Ndumo	bovine	f	2016-06-29	6	1
Ndumo	bovine	f	2016-06-29	4	1
Ndumo	bovine	f	2016-06-29	2	1
Ndumo	bovine	f	2016-06-29	3.5	0
Ndumo	bovine	f	2016-06-29	4	1
Ndumo	bovine	f	2016-06-29	2.5	1
Ndumo	bovine	f	2016-06-29	3.5	0
Ndumo	bovine	m	2016-06-29	2.5	0
Ndumo	bovine	f	2016-06-29	1.5	0
Ndumo	bovine	f	2016-06-29	2	1
Ndumo	bovine	f	2016-06-29	6	1
Ndumo	bovine	f	2016-06-29	6	0
Ndumo	bovine	f	2016-06-29	1.5	0
Ndumo	bovine	f	2016-06-29	5	1
Ndumo	bovine	f	2016-06-29	4	0
Ndumo	bovine	f	2016-06-29	2	0
Ndumo	bovine	f	2016-06-29	3.5	0
Ndumo	bovine	f	2016-06-29	4	0
Ndumo	bovine	f	2016-06-29	2.5	0
Ndumo	bovine	f	2016-06-29	3	0
Ndumo	bovine	m	2016-06-29	7	0
Ndumo	bovine	m	2016-06-29	4	0
Ndumo	bovine	m	2016-06-29	5	0
Ndumo	bovine	f	2016-06-29	5	0
Ndumo	bovine	f	2016-06-29	3	0
Ndumo	bovine	f	2016-06-29	4	0
Ndumo	bovine	f	2016-06-29	4	0
Ndumo	bovine	f	2016-06-29	2.5	0
Ndumo	bovine	f	2016-06-29	3.5	0
Ndumo	bovine	f	2016-06-29	3	0
Ndumo	bovine	m	2016-06-29	2	1
Ndumo	bovine	f	2016-06-29	6	0
Ndumo	bovine	m	2016-06-29	1.5	1
Ndumo	bovine	m	2016-06-29	5	0
Ndumo	bovine	f	2016-06-29	4	1
Ndumo	bovine	f	2016-06-29	4	0
Ndumo	bovine	f	2016-06-29	4	0
Ndumo	bovine	m	2016-06-29	3.5	0
Ndumo	bovine	f	2016-06-29	2	0
Ndumo	bovine	f	2016-06-29	5.5	0
Ndumo	bovine	f	2016-06-29	5.5	1
Ndumo	bovine	f	2016-06-29	4	0
Namanini	bovine	f	2016-07-05	2	0
Namanini	bovine	f	2016-07-05	2	0
Namanini	bovine	f	2016-07-05	3	1
Namanini	bovine	m	2016-07-05	5	0
Namanini	bovine	f	2016-07-05	3	1
Namanini	bovine	f	2016-07-05	4	0
Namanini	bovine	f	2016-07-05	3	1
Namanini	bovine	m	2016-07-05	4	0
Namanini	bovine	f	2016-07-05	3	0
Namanini	bovine	f	2016-07-05	3	0
Namanini	bovine	f	2016-07-05	4	0
Namanini	bovine	m	2016-07-05	2	0
Namanini	bovine	f	2016-07-05	2.5	0
Namanini	bovine	f	2016-07-05	3	0
Namanini	bovine	f	2016-07-05	2	0
Namanini	bovine	f	2016-07-05	4	0
Namanini	bovine	f	2016-07-05	3	0
Namanini	bovine	f	2016-07-05	3	0
Namanini	bovine	f	2016-07-05	2	0
Namanini	bovine	m	2016-07-05	2	0
Namanini	bovine	m	2016-07-05	3	0
Namanini	bovine	f	2016-07-05	2	0
Namanini	bovine	f	2016-07-05	2	1
Namanini	bovine	f	2016-07-05	2.5	1
Namanini	bovine	f	2016-07-05	2	0
Namanini	bovine	m	2016-07-05	3.5	0
Namanini	bovine	m	2016-07-05	4	0
Namanini	bovine	m	2016-07-05	2	0
Namanini	bovine	f	2016-07-05	2	1
Namanini	bovine	f	2016-07-05	3	1
Namanini	bovine	m	2016-07-05	2	0
Namanini	bovine	m	2016-07-05	3	0
Namanini	bovine	f	2016-07-05	2	0
Namanini	bovine	f	2016-07-05	2.5	0
Namanini	bovine	f	2016-07-05	3	1
Namanini	bovine	f	2016-07-05	3	0
Namanini	bovine	f	2016-07-05	3.5	0
Namanini	bovine	f	2016-07-05	4	0
Namanini	bovine	f	2016-07-05	3.5	0
Namanini	bovine	f	2016-07-05	3	0
Namanini	bovine	f	2016-07-05	4	1
Namanini	bovine	f	2016-07-05	2	1
Namanini	bovine	m	2016-07-05	3	0
Namanini	bovine	m	2016-07-05	2	0
Namanini	bovine	f	2016-07-05	4	1
Namanini	bovine	f	2016-07-05	2	0
Namanini	bovine	f	2016-07-05	3	0
Namanini	bovine	f	2016-07-05	2.5	0
Namanini	bovine	f	2016-07-05	2	0
Namanini	bovine	f	2016-07-05	1	1
Shemula	bovine	f	2016-06-24	7	1
Shemula	bovine	f	2016-06-24	4	1
Shemula	bovine	f	2016-06-24	4	1
Shemula	bovine	f	2016-06-24	6	1
Shemula	bovine	f	2016-06-24	3	0
Shemula	bovine	f	2016-06-24	2.5	0
Shemula	bovine	f	2016-06-24	5	1
Shemula	bovine	f	2016-06-24	5	1
Shemula	bovine	f	2016-06-24	4	1
Shemula	bovine	m	2016-06-24	6	1
Shemula	bovine	f	2016-06-24	3	1
Shemula	bovine	f	2016-06-24	2	1
Shemula	bovine	f	2016-06-24	2	0
Shemula	bovine	f	2016-06-24	2	0
Shemula	bovine	m	2016-06-24	5	0
Shemula	bovine	m	2016-06-24	6	0
Shemula	bovine	m	2016-06-24	4	0
Shemula	bovine	f	2016-06-24	2	1
Shemula	bovine	f	2016-06-24	4	0
Shemula	bovine	f	2016-06-24	5	1
Shemula	bovine	m	2016-06-24	3	1
Shemula	bovine	m	2016-06-24	4	1
Shemula	bovine	f	2016-06-24	5	1
Shemula	bovine	f	2016-06-24	8	0
Shemula	bovine	f	2016-06-24	2.5	0
Shemula	bovine	f	2016-06-24	4	1
Shemula	bovine	f	2016-06-24	4	0
Shemula	bovine	f	2016-06-24	6	0
Shemula	bovine	f	2016-06-24	6	0
Shemula	bovine	m	2016-06-24	3	0
Shemula	bovine	f	2016-06-24	2	1
Shemula	bovine	m	2016-06-24	8	0
Shemula	bovine	f	2016-06-24	5	1
Shemula	bovine	f	2016-06-24	8	0
Shemula	bovine	f	2016-06-24	6	0
Shemula	bovine	m	2016-06-24	2	0
Shemula	bovine	f	2016-06-24	6	1
Shemula	bovine	f	2016-06-24	4	1
Shemula	bovine	f	2016-06-24	4	1
Shemula	bovine	f	2016-06-24	3	1
Shemula	bovine	m	2016-06-24	2	0
Shemula	bovine	f	2016-06-24	9	1
Shemula	bovine	m	2016-06-24	4	0
Shemula	bovine	f	2016-06-24	6	1
Shemula	bovine	f	2016-06-24	6	0
Shemula	bovine	f	2016-06-24	2	0
Shemula	bovine	f	2016-06-24	8	0
Shemula	bovine	f	2016-06-24	5	1
Shemula	bovine	f	2016-06-24	8	1
Shemula	bovine	f	2016-06-24	2	0
Mbangwini	bovine	f	2016-06-23	8	1
Mbangwini	bovine	f	2016-06-23	2	1
Mbangwini	bovine	f	2016-06-23	1.5	0
Mbangwini	bovine	m	2016-06-23	3	0
Mbangwini	bovine	m	2016-06-23	4	1
Mbangwini	bovine	f	2016-06-23	6	0
Mbangwini	bovine	f	2016-06-23	4	1
Mbangwini	bovine	f	2016-06-23	7	0
Mbangwini	bovine	f	2016-06-23	6	1
Mbangwini	bovine	m	2016-06-23	3	0
Mbangwini	bovine	f	2016-06-23	9	1
Mbangwini	bovine	f	2016-06-23	8	0
Mbangwini	bovine	f	2016-06-23	6	1
Mbangwini	bovine	m	2016-06-23	4	0
Mbangwini	bovine	f	2016-06-23	3	0
Mbangwini	bovine	f	2016-06-23	6	1
Mbangwini	bovine	m	2016-06-23	4	0
Mbangwini	bovine	m	2016-06-23	4	1
Mbangwini	bovine	f	2016-06-23	5	1
Mbangwini	bovine	f	2016-06-23	5	0
Mbangwini	bovine	f	2016-06-23	5	1
Mbangwini	bovine	f	2016-06-23	8	1
Mbangwini	bovine	f	2016-06-23	6	1
Mbangwini	bovine	f	2016-06-23	8	1
Mbangwini	bovine	f	2016-06-23	4	1
Mbangwini	bovine	f	2016-06-23	4	1
Mbangwini	bovine	f	2016-06-23	3	1
Mbangwini	bovine	f	2016-06-23	4	1
Mbangwini	bovine	m	2016-06-23	5	1
Mbangwini	bovine	f	2016-06-23	2	0
Mbangwini	bovine	f	2016-06-23	3	0
Mbangwini	bovine	f	2016-06-23	4	1
Mbangwini	bovine	f	2016-06-23	3	0
Mbangwini	bovine	f	2016-06-23	5	1
Mbangwini	bovine	m	2016-06-23	8	0
Mbangwini	bovine	f	2016-06-23	5	0
Mbangwini	bovine	f	2016-06-23	3	0
Mbangwini	bovine	f	2016-06-23	6	0
Mbangwini	bovine	f	2016-06-23	4	0
Mbangwini	bovine	f	2016-06-23	8	0
Mbangwini	bovine	m	2016-06-23	3	0
Mbangwini	bovine	f	2016-06-23	4	0
Mbangwini	bovine	f	2016-06-23	4	1
Mbangwini	bovine	f	2016-06-23	2	0
Mbangwini	bovine	f	2016-06-23	2	0
Mbangwini	bovine	f	2016-06-23	4	1
Mbangwini	bovine	m	2016-06-23	3	1
Mbangwini	bovine	f	2016-06-23	8	0
Mbangwini	bovine	f	2016-06-23	4	0
Mbangwini	bovine	f	2016-06-23	5	0
Hlanjwana	bovine	f	2016-06-21	4	1
Hlanjwana	bovine	f	2016-06-21	5	1
Hlanjwana	bovine	f	2016-06-21	5	0
Hlanjwana	bovine	f	2016-06-21	3	0
Hlanjwana	bovine	f	2016-06-21	4	1
Hlanjwana	bovine	f	2016-06-21	2	0
Hlanjwana	bovine	f	2016-06-21	6	0
Hlanjwana	bovine	f	2016-06-21	6	0
Hlanjwana	bovine	f	2016-06-21	8	1
Hlanjwana	bovine	f	2016-06-21	10	0
Hlanjwana	bovine	f	2016-06-21	5	0
Hlanjwana	bovine	f	2016-06-21	3	1
Hlanjwana	bovine	f	2016-06-21	6	0
Hlanjwana	bovine	f	2016-06-21	6	1
Hlanjwana	bovine	f	2016-06-21	9	0
Hlanjwana	bovine	f	2016-06-21	4	1
Hlanjwana	bovine	f	2016-06-21	6	0
Hlanjwana	bovine	m	2016-06-21	5	0
Hlanjwana	bovine	f	2016-06-21	2	0
Hlanjwana	bovine	f	2016-06-21	7	1
Hlanjwana	bovine	f	2016-06-21	5	0
Hlanjwana	bovine	f	2016-06-21	4	0
Hlanjwana	bovine	f	2016-06-21	5	0
Hlanjwana	bovine	f	2016-06-21	4	1
Hlanjwana	bovine	f	2016-06-21	6	0
Hlanjwana	bovine	f	2016-06-21	6	0
Hlanjwana	bovine	f	2016-06-21	2	0
Hlanjwana	bovine	f	2016-06-21	8	0
Hlanjwana	bovine	f	2016-06-21	5	0
Hlanjwana	bovine	f	2016-06-21	5	1
Hlanjwana	bovine	f	2016-06-21	8	0
Hlanjwana	bovine	f	2016-06-21	6	0
Hlanjwana	bovine	f	2016-06-21	8	0
Hlanjwana	bovine	f	2016-06-21	4	0
Hlanjwana	bovine	f	2016-06-21	5	0
Hlanjwana	bovine	f	2016-06-21	6	0
Hlanjwana	bovine	f	2016-06-21	6	1
Hlanjwana	bovine	f	2016-06-21	5	1
Hlanjwana	bovine	m	2016-06-21	6	1
Hlanjwana	bovine	m	2016-06-21	4	1
Hlanjwana	bovine	f	2016-06-21	6	0
Hlanjwana	bovine	f	2016-06-21	6	1
Hlanjwana	bovine	f	2016-06-21	5	1
Hlanjwana	bovine	f	2016-06-21	6	0
Hlanjwana	bovine	f	2016-06-21	4	1
Hlanjwana	bovine	f	2016-06-21	4	0
Hlanjwana	bovine	f	2016-06-21	5	0
Hlanjwana	bovine	f	2016-06-21	2	0
Hlanjwana	bovine	f	2016-06-21	5	0
Hlanjwana	bovine	m	2016-06-21	6	0
Madlakude	bovine	f	2016-06-23	4	0
Madlakude	bovine	f	2016-06-23	6	0
Madlakude	bovine	f	2016-06-23	4	0
Madlakude	bovine	f	2016-06-23	3	0
Madlakude	bovine	f	2016-06-23	3	0
Madlakude	bovine	m	2016-06-23	4	0
Madlakude	bovine	f	2016-06-23	4	0
Madlakude	bovine	f	2016-06-23	4	0
Madlakude	bovine	f	2016-06-23	7	1
Madlakude	bovine	f	2016-06-23	3	0
Madlakude	bovine	f	2016-06-23	3	0
Madlakude	bovine	f	2016-06-23	7	0
Madlakude	bovine	f	2016-06-23	5	1
Madlakude	bovine	f	2016-06-23	3	0
Madlakude	bovine	f	2016-06-23	5	0
Madlakude	bovine	f	2016-06-23	2	1
Madlakude	bovine	f	2016-06-23	5	0
Madlakude	bovine	f	2016-06-23	6	1
Madlakude	bovine	m	2016-06-23	6	0
Madlakude	bovine	f	2016-06-23	4	0
Madlakude	bovine	f	2016-06-23	4	0
Madlakude	bovine	f	2016-06-23	5	0
Madlakude	bovine	f	2016-06-23	5	0
Madlakude	bovine	f	2016-06-23	7	0
Madlakude	bovine	m	2016-06-23	5	1
Madlakude	bovine	f	2016-06-23	4	1
Madlakude	bovine	f	2016-06-23	3	0
Madlakude	bovine	m	2016-06-23	3	0
Madlakude	bovine	f	2016-06-23	5	0
Madlakude	bovine	f	2016-06-23	6	1
Madlakude	bovine	f	2016-06-23	4	0
Madlakude	bovine	f	2016-06-23	4	0
Madlakude	bovine	f	2016-06-23	6	0
Madlakude	bovine	f	2016-06-23	3	0
Madlakude	bovine	f	2016-06-23	6	0
Madlakude	bovine	f	2016-06-23	2	1
Madlakude	bovine	f	2016-06-23	3	0
Madlakude	bovine	f	2016-06-23	2	0
Madlakude	bovine	f	2016-06-23	5	0
Madlakude	bovine	f	2016-06-23	4	0
Madlakude	bovine	f	2016-06-23	3	0
Madlakude	bovine	f	2016-06-23	7	0
Madlakude	bovine	f	2016-06-23	6	0
Madlakude	bovine	m	2016-06-23	5	0
Madlakude	bovine	f	2016-06-23	3	0
Madlakude	bovine	f	2016-06-23	5	0
Madlakude	bovine	f	2016-06-23	6	0
Madlakude	bovine	f	2016-06-23	6	1
Madlakude	bovine	f	2016-06-23	8	0
Madlakude	bovine	f	2016-06-23	6	0
Phelandaba	bovine	f	2016-06-21	3	0
Phelandaba	bovine	f	2016-06-21	3.5	1
Phelandaba	bovine	f	2016-06-21	4	1
Phelandaba	bovine	m	2016-06-21	4	0
Phelandaba	bovine	m	2016-06-21	2	0
Phelandaba	bovine	m	2016-06-21	6	1
Phelandaba	bovine	f	2016-06-21	4	0
Phelandaba	bovine	f	2016-06-21	7	0
Phelandaba	bovine	f	2016-06-21	5	0
Phelandaba	bovine	f	2016-06-21	1.5	1
Phelandaba	bovine	m	2016-06-21	4	0
Phelandaba	bovine	f	2016-06-21	2.5	0
Phelandaba	bovine	f	2016-06-21	3	1
Phelandaba	bovine	m	2016-06-21	3	0
Phelandaba	bovine	f	2016-06-21	6	0
Phelandaba	bovine	f	2016-06-21	3	0
Phelandaba	bovine	f	2016-06-21	6	1
Phelandaba	bovine	f	2016-06-21	7	0
Phelandaba	bovine	m	2016-06-21	4	0
Phelandaba	bovine	f	2016-06-21	6	0
Phelandaba	bovine	f	2016-06-21	3	0
Phelandaba	bovine	f	2016-06-21	5	1
Phelandaba	bovine	m	2016-06-21	4	1
Phelandaba	bovine	f	2016-06-21	3	0
Phelandaba	bovine	f	2016-06-21	1	1
Phelandaba	bovine	f	2016-06-21	6	1
Phelandaba	bovine	f	2016-06-21	6	0
Phelandaba	bovine	f	2016-06-21	2	1
Phelandaba	bovine	m	2016-06-21	3	1
Phelandaba	bovine	f	2016-06-21	7	1
Phelandaba	bovine	m	2016-06-21	4	0
Phelandaba	bovine	f	2016-06-21	3	1
Phelandaba	bovine	m	2016-06-21	3	1
Phelandaba	bovine	m	2016-06-21	8	1
Phelandaba	bovine	f	2016-06-21	7	1
Phelandaba	bovine	m	2016-06-21	5	1
Phelandaba	bovine	f	2016-06-21	7	1
Phelandaba	bovine	f	2016-06-21	3	0
Phelandaba	bovine	m	2016-06-21	3	1
Phelandaba	bovine	f	2016-06-21	3	0
Phelandaba	bovine	m	2016-06-21	6	0
Phelandaba	bovine	f	2016-06-21	7	0
Phelandaba	bovine	m	2016-06-21	2	0
Phelandaba	bovine	f	2016-06-21	3	0
Phelandaba	bovine	f	2016-06-21	4	1
Phelandaba	bovine	f	2016-06-21	3.5	0
Phelandaba	bovine	m	2016-06-21	6	0
Phelandaba	bovine	f	2016-06-21	7	1
Phelandaba	bovine	f	2016-06-21	8	0
Phelandaba	bovine	f	2016-06-21	4	0
Masondo	bovine	m	2016-06-22	3	0
Masondo	bovine	f	2016-06-22	5	0
Masondo	bovine	m	2016-06-22	2	0
Masondo	bovine	f	2016-06-22	5	1
Masondo	bovine	f	2016-06-22	4	0
Masondo	bovine	f	2016-06-22	4	0
Masondo	bovine	m	2016-06-22	4	0
Masondo	bovine	f	2016-06-22	7	0
Masondo	bovine	f	2016-06-22	3	0
Masondo	bovine	f	2016-06-22	6	0
Masondo	bovine	f	2016-06-22	3	0
Masondo	bovine	m	2016-06-22	4	0
Masondo	bovine	f	2016-06-22	7	0
Masondo	bovine	m	2016-06-22	3	0
Masondo	bovine	f	2016-06-22	3	1
Masondo	bovine	f	2016-06-22	6	0
Masondo	bovine	m	2016-06-22	3	0
Masondo	bovine	f	2016-06-22	5	1
Masondo	bovine	f	2016-06-22	5	0
Masondo	bovine	f	2016-06-22	5	1
Masondo	bovine	f	2016-06-22	6	0
goats	caprine	f	2017-02-15	5	0
goats	caprine	f	2017-02-15	4	0
goats	caprine	m	2017-02-15	3	0
goats	caprine	m	2017-02-15	3	0
goats	caprine	f	2017-02-15	4	0
goats	caprine	f	2017-02-15	12	1
goats	caprine	f	2017-03-16	0.833333	0
goats	caprine	f	2017-02-16	2	1
goats	caprine	m	2017-02-16	0.833333	0
goats	caprine	f	2017-02-16	0.833333	1
goats	caprine	m	2017-02-16	0.5	0
goats	caprine	f	2017-02-16	5	0
goats	caprine	f	2017-02-16	3	1
goats	caprine	m	2017-02-16	0.833333	0
goats	caprine	m	2017-02-16	0.833333	0
goats	caprine	f	2017-02-16	4	1
goats	caprine	f	2017-02-16	3.5	1
goats	caprine	f	2017-02-16	6	0
goats	caprine	f	2017-02-16	6	1
goats	caprine	f	2017-02-16	8	1
goats	caprine	f	2017-02-16	14	1
goats	caprine	f	2017-02-16	8	1
goats	caprine	f	2017-02-16	1.5	1
goats	caprine	f	2017-02-16	1	0
goats	caprine	f	2017-02-16	12	0
goats	caprine	f	2017-02-16	4	0
goats	caprine	f	2017-02-16	2	0
goats	caprine	f	2017-02-16	1	1
goats	caprine	f	2017-02-16	1.5	1
goats	caprine	f	2017-02-16	2	0
goats	caprine	m	2017-02-16	8	1
goats	caprine	f	2017-02-16	4	0
goats	caprine	f	2017-02-16	12	1
goats	caprine	f	2017-02-16	11	0
goats	caprine	m	2017-02-16	3	0
goats	caprine	m	2017-02-16	8	0
goats	caprine	m	2017-02-16	2	0
goats	caprine	m	2017-02-16	2	1
goats	caprine	f	2017-02-16	3	1
goats	caprine	m	2017-02-16	4	0
goats	caprine	m	2017-02-16	2	0
goats	caprine	f	2017-02-16	1	0
goats	caprine	f	2017-02-16	2	0
goats	caprine	f	2017-02-16	6	1
goats	caprine	f	2017-02-16	2	1
goats	caprine	f	2017-02-16	4	0
goats	caprine	f	2017-02-16	1	0
goats	caprine	f	2017-02-16	0.583333	0
goats	caprine		2017-03-16	7	1
goats	caprine		2017-03-16	5	0
goats	caprine		2017-03-16	3	1
goats	caprine		2017-03-16	1.5	0
goats	caprine		2017-03-16	1.5	0
goats	caprine		2017-03-16	9	1
goats	caprine	f	2017-02-16	2	1
goats	caprine	f	2017-02-16	1.5	0
goats	caprine	f	2017-02-16	3	0
goats	caprine	f	2017-02-16	0.66667	0
goats	caprine	m	2017-02-16	1.2	0
goats	caprine	m	2017-02-16	0.66667	0
goats	caprine	f	2017-02-16	12	1
goats	caprine	f	2017-02-16	8	0
goats	caprine	f	2017-02-16	8	0
goats	caprine	f	2017-02-16	8	0
goats	caprine	m	2017-02-16	4	0
goats	caprine	f	2017-02-16	3	0
goats	caprine	m	2017-02-16	2	0
goats	caprine	m	2017-02-16	1.5	1
goats	caprine	f	2017-02-16	6	1
goats	caprine	f	2017-02-16	4	0
goats	caprine	f	2017-02-16	6	1
goats	caprine	f	2017-02-16	2	0
goats	caprine	f	2017-02-16	3	0
goats	caprine	f	2017-02-16	2.5	0
goats	caprine	f	2017-02-16	2	0
goats	caprine	f	2017-02-16	1.5	0
goats	caprine	f	2017-02-16	0.6667	0
goats	caprine	f	2017-03-16	5	0
goats	caprine	m	2017-03-16	2	0
goats	caprine	f	2017-03-16	4	1
goats	caprine	m	2017-03-16	3	1
goats	caprine	m	2017-04-27	2.5	0
goats	caprine	m	2017-04-27	4	0
goats	caprine	f	2017-04-27	5	0
goats	caprine	f	2017-04-27	2	0
goats	caprine	m	2017-04-27	8	0
goats	caprine	f	2017-04-27	2	1
goats	caprine	f	2017-04-27	2.5	0
goats	caprine	f	2017-04-27	4	0
goats	caprine	m	2017-04-27	2	0
goats	caprine	f	2017-04-27	8	0
goats	caprine	m	2017-04-27	1.5	0
goats	caprine	m	2017-04-27	2	0
goats	caprine	m	2017-04-27	1.5	1
goats	caprine	f	2017-04-27	2.5	0
goats	caprine	m	2017-04-27	1.8	0
goats	caprine	f	2017-04-27	7	1
goats	caprine	f	2017-04-27	7	1
goats	caprine	f	2017-04-27	1.5	0
goats	caprine	f	2017-04-27	2	0
goats	caprine	f	2017-04-27	7	0
goats	caprine	f	2017-04-27	5	0
goats	caprine	f	2017-04-27	2	0
goats	caprine	f	2017-04-27	3	0

## Sheet: longitudinal
species	place	sex	firstdate	lastneg	lastdate_or_firstpos	seroconverted
bovine	Hlanjwana	f	2017-05-02	2017-08-24	2017-08-24	0
bovine	Hlanjwana	f	2016-06-21	2016-06-21	2016-11-17	1
bovine	Hlanjwana	f	2016-06-21	2016-06-21	2016-11-17	1
bovine	Hlanjwana	f	2016-06-21	2016-06-21	2016-11-17	1
bovine	Hlanjwana	f	2016-06-21	2016-06-21	2016-11-17	1
bovine	Hlanjwana	f	2017-05-02	2017-08-24	2017-08-24	0
bovine	Hlanjwana	m	2017-05-02	2017-08-24	2017-08-24	0
bovine	Hlanjwana	f	2017-05-02	2017-08-24	2017-08-24	0
bovine	Hlanjwana	f	2016-06-21	2016-06-21	2016-11-17	1
bovine	Hlanjwana	f	2016-06-21	2016-11-17	2016-11-17	0
bovine	Hlanjwana	f	2017-05-02	2017-05-02	2017-08-24	1
bovine	Hlanjwana	f	2017-05-02	2017-08-24	2017-08-24	0
bovine	Hlanjwana	f	2016-06-21	2017-05-02	2017-05-02	0
bovine	Madlakude	f	2016-06-23	2017-01-19	2017-01-19	0
bovine	Madlakude	f	2016-06-23	2017-01-19	2017-01-19	0
bovine	Madlakude	m	2016-06-23	2017-01-19	2017-01-19	0
bovine	Madlakude	f	2016-06-23	2017-01-19	2017-01-19	0
bovine	Madlakude	f	2016-06-23	2017-01-19	2017-01-19	0
bovine	Madlakude	f	2016-06-23	2016-06-23	2017-01-19	1
bovine	Madlakude	f	2016-06-23	2016-06-23	2017-01-19	1
bovine	Madlakude	f	2016-06-23	2016-06-23	2017-01-19	1
bovine	Masondo	f	2016-06-22	2016-11-16	2016-11-16	0
bovine	Masondo	m	2016-06-22	2016-11-16	2016-11-16	0
bovine	Masondo	m	2016-06-22	2016-11-16	2016-11-16	0
bovine	Masondo	f	2016-06-22	2016-11-16	2016-11-16	0
bovine	Masondo	m	2016-06-22	2016-11-16	2016-11-16	0
bovine	Masondo	f	2016-06-22	2016-11-16	2016-11-16	0
bovine	Mpala	f	2017-04-26	2017-12-06	2017-12-06	0
bovine	Mpala	m	2016-06-22	2017-01-18	2017-01-18	0
bovine	Mpala	m	2017-02-15	2017-02-15	2017-03-15	1
bovine	Mpala	f	2017-04-26	2017-08-23	2017-08-23	0
bovine	Mpala	m	2016-06-22	2016-11-16	2016-11-16	0
bovine	Mpala	f	2016-06-22	2016-11-16	2017-01-18	1
bovine	Mpala	f	2017-02-15	2017-03-15	2017-04-26	1
bovine	Mpala	f	2017-04-26	2017-10-25	2017-12-06	1
bovine	Mpala	m	2017-02-15	2017-03-15	2017-03-15	0
bovine	Mpala	f	2016-06-22	2017-02-15	2017-02-15	0
bovine	Mpala	f	2016-06-22	2017-04-26	2017-08-23	1
bovine	Mpala	m	2016-06-22	2016-06-22	2016-11-16	1
bovine	Mpala	f	2016-06-22	2016-11-16	2017-01-18	1
bovine	Mpala	f	2017-04-26	2017-12-06	2017-12-06	0
bovine	Mpala	m	2017-04-26	2017-04-26	2017-08-23	1
bovine	Mpala	m	2016-06-22	2016-11-16	2016-11-16	0
bovine	Mpala	m	2016-06-22	2017-01-18	2017-01-18	0
bovine	Mpala	m	2017-04-26	2017-12-06	2017-12-06	0
bovine	Mpala	f	2017-04-26	2018-06-13	2018-06-13	0
bovine	Mpala	m	2017-04-26	2018-06-13	2018-06-13	0
bovine	Mpala	f	2016-06-22	2016-11-16	2016-11-16	0
bovine	Mpala	f	2017-02-15	2017-02-15	2017-03-15	1
bovine	Mpala	m	2017-02-15	2017-03-15	2017-03-15	0
bovine	Mpala	f	2016-06-22	2018-06-13	2018-06-13	0
bovine	Mpala	m	2016-06-22	2016-06-22	2016-11-16	1
bovine	Mpala	f	2017-04-26	2018-06-13	2018-06-13	0
bovine	Mpala	f	2016-06-22	2017-03-15	2017-08-23	1
bovine	Mpala	f	2017-02-15	2017-02-15	2017-03-15	1
bovine	Mpala	f	2016-06-22	2017-10-25	2017-10-25	0
bovine	Mpala	f	2017-04-26	2017-12-06	2017-12-06	0
bovine	Mpala	f	2017-04-26	2017-12-06	2017-12-06	0
bovine	Mpala	f	2016-06-22	2017-03-15	2017-10-25	1
bovine	Mpala	m	2017-04-26	2018-06-13	2018-06-13	0
bovine	Mpala	f	2016-06-22	2017-02-15	2017-02-15	0
bovine	Mpala	f	2016-06-22	2016-06-22	2017-01-18	1
bovine	Mpala	f	2016-06-22	2017-03-15	2017-03-15	0
bovine	Mpala	f	2017-04-26	2018-06-13	2018-06-13	0
bovine	Mpala	f	2017-04-26	2017-12-06	2017-12-06	0
bovine	Mpala	f	2017-04-26	2018-06-13	2018-06-13	0
bovine	Mpala	f	2016-06-22	2016-06-22	2017-01-18	1
bovine	Mpala	f	2016-06-22	2016-11-16	2017-01-18	1
bovine	Mpala	f	2016-06-22	2017-03-15	2017-03-15	0
bovine	Mpala	m	2016-06-22	2016-11-16	2016-11-16	0
bovine	Mpala	f	2017-04-26	2018-06-13	2018-06-13	0
bovine	Mpala	m	2016-06-22	2017-02-15	2017-02-15	0
bovine	Namanini	f	2017-12-07	2018-06-13	2018-06-13	0
bovine	Namanini	m	2017-04-25	2018-03-13	2018-03-13	0
bovine	Namanini	f	2016-07-05	2017-02-14	2017-03-14	1
bovine	Namanini	m	2016-07-05	2017-12-05	2017-12-05	0
bovine	Namanini	f	2017-10-24	2018-06-13	2018-06-13	0
bovine	Namanini	f	2017-02-14	2017-12-07	2018-03-13	1
bovine	Namanini	f	2017-04-25	2017-10-24	2018-03-13	1
bovine	Namanini	m	2017-04-25	2018-06-13	2018-06-13	0
bovine	Namanini	f	2016-07-05	2017-03-14	2017-03-14	0
bovine	Namanini	m	2017-10-24	2018-06-13	2018-06-13	0
bovine	Namanini	f	2016-07-05	2017-01-20	2017-01-20	0
bovine	Namanini	f	2017-04-25	2017-10-24	2017-10-24	0
bovine	Namanini	m	2016-07-05	2017-03-14	2017-03-14	0
bovine	Namanini	f	2017-12-07	2018-04-10	2018-04-10	0
bovine	Namanini	f	2017-04-25	2018-06-13	2018-06-13	0
bovine	Namanini	f	2017-04-25	2017-12-07	2018-02-22	1
bovine	Namanini	f	2016-07-05	2017-02-14	2017-02-14	0
bovine	Namanini	f	2016-07-05	2017-12-05	2017-12-05	0
bovine	Namanini	f	2016-07-05	2017-01-20	2017-02-14	1
bovine	Namanini	m	2016-07-05	2017-03-14	2017-03-14	0
bovine	Namanini		2017-12-07	2018-03-13	2018-03-13	0
bovine	Namanini	f	2016-07-05	2016-11-15	2016-11-15	0
bovine	Namanini	f	2017-10-24	2017-10-24	2018-03-13	1
bovine	Namanini	f	2016-07-05	2016-07-05	2017-03-14	1
bovine	Namanini	m	2018-02-22	2018-04-10	2018-04-10	0
bovine	Namanini	f	2017-02-14	2017-02-14	2017-03-14	1
bovine	Namanini	m	2017-04-25	2017-06-20	2017-06-20	0
bovine	Namanini	m	2017-04-25	2018-02-22	2018-02-22	0
bovine	Namanini	f	2017-02-14	2017-12-07	2017-12-07	0
bovine	Namanini	f	2017-04-25	2018-03-13	2018-03-13	0
bovine	Namanini	f	2016-07-05	2017-01-20	2017-01-20	0
bovine	Namanini	f	2017-04-25	2017-10-24	2017-10-24	0
bovine	Namanini	m	2016-07-05	2016-11-22	2016-11-22	0
bovine	Namanini	f	2017-12-07	2018-06-13	2018-06-13	0
bovine	Namanini	m	2017-12-07	2018-06-13	2018-06-13	0
bovine	Namanini	f	2017-04-25	2017-06-20	2017-06-20	0
bovine	Namanini	f	2016-07-05	2017-02-14	2017-03-14	1
bovine	Namanini	f	2016-07-05	2017-03-14	2017-03-14	0
bovine	Namanini	f	2016-07-05	2017-10-24	2017-10-24	0
bovine	Namanini	f	2017-04-25	2017-04-25	2017-06-20	1
bovine	Namanini	m	2018-02-22	2018-06-13	2018-06-13	0
bovine	Namanini	f	2017-04-25	2017-12-07	2017-12-07	0
bovine	Namanini	m	2016-07-05	2017-03-14	2017-03-14	0
bovine	Namanini	m	2017-04-25	2017-06-20	2017-06-20	0
bovine	Namanini	f	2017-04-25	2017-12-05	2018-03-13	1
bovine	Namanini	f	2017-12-07	2018-04-10	2018-04-10	0
bovine	Namanini	m	2017-04-25	2017-06-20	2017-06-20	0
bovine	Namanini	f	2017-10-24	2018-03-13	2018-03-13	0
bovine	Namanini	m	2016-07-05	2016-11-15	2016-11-15	0
bovine	Namanini	f	2016-07-05	2018-03-13	2018-03-13	0
bovine	Namanini	f	2017-04-25	2018-03-13	2018-03-13	0
bovine	Namanini	f	2016-07-05	2016-11-15	2016-11-15	0
bovine	Ndumo		2017-04-26	2018-06-13	2018-06-13	0
bovine	Ndumo	f	2017-12-06	2018-06-13	2018-06-13	0
bovine	Ndumo	f	2016-06-29	2017-08-23	2017-08-23	0
bovine	Ndumo	f	2016-06-29	2016-06-29	2017-03-15	1
bovine	Ndumo	f	2016-06-29	2017-01-18	2017-01-18	0
bovine	Ndumo	f	2016-06-29	2016-11-23	2016-11-23	0
bovine	Ndumo	m	2016-06-29	2016-06-29	2017-01-18	1
bovine	Ndumo	f	2016-06-29	2017-10-25	2017-10-25	0
bovine	Ndumo	m	2017-04-26	2018-06-13	2018-06-13	0
bovine	Ndumo	f	2016-06-29	2016-06-29	2017-03-15	1
bovine	Ndumo	f	2017-04-26	2018-06-13	2018-06-13	0
bovine	Ndumo	f	2017-04-26	2017-12-06	2017-12-06	0
bovine	Ndumo	f	2017-04-26	2017-06-21	2017-08-23	1
bovine	Ndumo	m	2016-06-29	2016-06-29	2017-01-18	1
bovine	Ndumo	f	2016-06-29	2016-06-29	2016-11-23	1
bovine	Ndumo	f	2016-06-29	2017-01-18	2017-01-18	0
bovine	Ndumo	f	2016-06-29	2016-06-29	2016-11-23	1
bovine	Ndumo	f	2017-12-06	2018-06-13	2018-06-13	0
bovine	Ndumo	f	2017-12-06	2017-12-06	2018-06-13	1
bovine	Ndumo	f	2016-06-29	2016-06-29	2016-11-23	1
bovine	Ndumo	f	2017-04-26	2017-04-26	2017-08-23	1
bovine	Ndumo	f	2016-06-29	2017-10-25	2017-10-25	0
bovine	Ndumo	f	2016-06-29	2016-06-29	2016-11-23	1
bovine	Ndumo	f	2016-06-29	2017-03-15	2017-03-15	0
bovine	Ndumo	f	2016-06-29	2016-06-29	2017-01-18	1
bovine	Ndumo	f	2016-06-29	2016-06-29	2016-11-23	1
bovine	Ndumo	f	2016-06-29	2016-06-29	2016-11-23	1
bovine	Ndumo		2017-04-26	2017-04-26	2017-06-21	1
bovine	Ndumo	f	2016-06-29	2016-06-29	2016-11-23	1
bovine	Ndumo	f	2017-04-26	2017-04-26	2018-03-07	1
bovine	Ndumo	f	2016-06-29	2016-06-29	2017-01-18	1
bovine	Ndumo	m	2016-06-29	2016-11-23	2016-11-23	0
bovine	Ndumo	f	2016-06-29	2018-06-13	2018-06-13	0
bovine	Shemula	f	2017-04-28	2018-03-02	2018-04-13	1
bovine	Shemula	f	2016-06-24	2017-03-24	2017-03-24	0
bovine	Shemula	f	2017-04-28	2018-06-13	2018-06-13	0
bovine	Shemula	f	2016-06-24	2016-06-24	2017-01-20	1
bovine	Shemula	m	2016-06-24	2017-10-27	2017-10-27	0
bovine	Shemula	f	2016-06-24	2016-06-24	2017-01-20	1
bovine	Shemula	m	2017-04-28	2017-10-27	2017-10-27	0
bovine	Shemula	m	2016-06-24	2016-11-25	2017-01-20	1
bovine	Shemula	m	2016-06-24	2018-06-13	2018-06-13	0
bovine	Shemula	m	2016-06-24	2016-11-25	2017-01-20	1
bovine	Shemula	f	2016-06-24	2017-01-20	2017-03-02	1
bovine	Shemula	f	2016-06-24	2017-01-20	2017-01-20	0
bovine	Shemula	f	2017-04-28	2018-06-13	2018-06-13	0
bovine	Shemula	f	2017-04-28	2018-06-13	2018-06-13	0
bovine	Shemula	m	2017-04-28	2017-06-23	2017-06-23	0
bovine	Shemula	f	2016-06-24	2016-06-24	2016-11-25	1
bovine	Shemula	f	2017-04-28	2018-06-13	2018-06-13	0
bovine	Shemula	f	2016-06-24	2017-03-24	2017-03-24	0
bovine	Shemula	f	2017-04-28	2018-06-13	2018-06-13	0
bovine	Shemula	m	2016-06-24	2017-01-20	2017-01-20	0
bovine	Shemula	f	2017-04-28	2017-10-27	2017-10-27	0
bovine	Shemula	m	2017-04-28	2017-10-27	2017-10-27	0
bovine	Shemula	m	2017-04-28	2017-06-23	2017-06-23	0
bovine	Shemula	f	2017-04-28	2018-06-13	2018-06-13	0
bovine	Shemula	m	2016-06-24	2016-11-25	2016-11-25	0
bovine	Shemula	f	2016-06-24	2016-11-25	2017-03-24	1
bovine	Shemula	f	2017-04-28	2017-06-23	2017-08-24	1
bovine	Shemula	m	2017-04-28	2017-10-27	2017-10-27	0
bovine	Shemula	f	2017-04-28	2017-08-24	2017-08-24	0
bovine	Shemula	m	2016-06-24	2016-11-25	2016-11-25	0
bovine	Shemula	f	2016-06-24	2017-01-20	2017-03-02	1
bovine	Shemula	f	2016-06-24	2016-11-25	2016-11-25	0
bovine	Shemula		2018-03-02	2018-06-13	2018-06-13	0
bovine	Shemula	m	2016-06-24	2016-11-25	2017-03-02	1
bovine	Shemula	f	2016-06-24	2017-03-02	2017-03-24	1
bovine	Shemula	f	2017-04-28	2017-10-27	2017-10-27	0
bovine	Shemula	f	2017-04-28	2018-04-13	2018-04-13	0
caprine	goats	f	2017-02-15	2017-02-15	2017-03-16	1
caprine	goats	f	2017-02-15	2017-06-20	2017-08-23	1
caprine	goats	m	2017-02-15	2017-12-05	2017-12-05	0
caprine	goats	m	2017-02-15	2017-06-20	2017-06-20	0
caprine	goats	f	2017-02-15	2017-02-15	2017-03-16	1
caprine	goats	f	2017-03-16	2017-06-20	2017-06-20	0
caprine	goats	f	2017-08-23	2018-02-21	2018-02-21	0
caprine	goats	m	2017-08-23	2017-12-05	2017-12-05	0
caprine	goats	f	2017-08-23	2017-12-05	2017-12-05	0
caprine	goats	m	2017-02-16	2017-08-23	2017-08-23	0
caprine	goats	m	2017-02-16	2017-08-23	2017-08-23	0
caprine	goats	f	2017-02-16	2018-02-22	2018-02-22	0
caprine	goats	m	2017-02-16	2018-02-22	2018-02-22	0
caprine	goats	m	2017-02-16	2017-10-26	2017-10-26	0
caprine	goats	f	2017-02-16	2017-02-16	2017-03-16	1
caprine	goats	f	2017-02-16	2018-06-13	2018-06-13	0
caprine	goats	f	2017-02-16	2017-02-16	2017-06-20	1
caprine	goats	f	2017-02-16	2018-06-13	2018-06-13	0
caprine	goats	f	2017-02-16	2017-03-16	2017-03-16	0
caprine	goats	f	2017-02-16	2018-06-13	2018-06-13	0
caprine	goats	f	2017-02-16	2017-03-16	2017-06-20	1
caprine	goats	m	2017-02-16	2017-02-16	2017-03-16	1
caprine	goats	m	2017-02-16	2017-06-20	2017-06-20	0
caprine	goats	m	2017-02-16	2017-08-23	2017-08-23	0
caprine	goats		2017-08-23	2018-06-13	2018-06-13	0
caprine	goats	m	2017-08-23	2018-06-13	2018-06-13	0
caprine	goats	m	2017-08-23	2018-06-13	2018-06-13	0
caprine	goats	f	2017-08-23	2018-06-13	2018-06-13	0
caprine	goats	m	2017-08-23	2017-10-26	2017-12-05	1
caprine	goats	f	2017-08-23	2018-06-13	2018-06-13	0
caprine	goats	m	2017-02-16	2017-02-16	2017-03-16	1
caprine	goats	m	2017-02-16	2017-03-16	2017-03-16	0
caprine	goats	f	2017-02-16	2017-10-26	2017-10-26	0
caprine	goats	f	2017-02-16	2017-10-26	2017-10-26	0
caprine	goats	f	2017-02-16	2017-03-16	2017-03-16	0
caprine	goats	f	2017-02-16	2017-04-26	2017-04-26	0
caprine	goats	f	2017-02-16	2017-02-16	2017-03-16	1
caprine	goats		2017-03-16	2017-10-26	2017-10-26	0
caprine	goats		2017-03-16	2017-10-26	2017-10-26	0
caprine	goats	f	2017-02-16	2017-10-26	2017-10-26	0
caprine	goats	f	2017-02-16	2017-04-26	2017-04-26	0
caprine	goats	f	2017-02-16	2018-06-13	2018-06-13	0
caprine	goats	m	2017-02-16	2017-04-26	2017-04-26	0
caprine	goats	m	2017-02-16	2017-03-16	2017-04-26	1
caprine	goats	f	2017-02-16	2017-10-26	2017-10-26	0
caprine	goats	f	2017-02-16	2018-06-13	2018-06-13	0
caprine	goats	f	2017-02-16	2017-02-16	2017-03-16	1
caprine	goats	m	2017-02-16	2017-02-16	2017-08-23	1
caprine	goats	f	2017-02-16	2017-04-26	2017-04-26	0
caprine	goats	m	2017-02-16	2017-02-16	2017-03-16	1
caprine	goats	f	2017-02-16	2018-06-13	2018-06-13	0
caprine	goats	f	2017-02-16	2018-06-13	2018-06-13	0
caprine	goats	f	2017-02-16	2017-08-22	2017-08-22	0
caprine	goats	f	2017-02-16	2017-04-26	2017-04-26	0
caprine	goats	f	2017-02-16	2017-02-16	2017-03-16	1
caprine	goats	f	2017-02-16	2017-03-16	2017-03-16	0
caprine	goats	f	2017-02-16	2017-04-26	2017-04-26	0
caprine	goats	f	2017-08-22	2018-06-13	2018-06-13	0
caprine	goats	f	2017-08-22	2017-10-26	2017-10-26	0
caprine	goats	f	2017-08-22	2018-02-22	2018-02-22	0
caprine	goats	m	2017-08-22	2017-10-26	2017-10-26	0
caprine	goats	m	2017-08-22	2017-10-26	2017-10-26	0
caprine	goats	f	2017-10-26	2018-06-13	2018-06-13	0
caprine	goats	m	2017-04-27	2017-06-20	2017-06-20	0
caprine	goats	f	2017-04-27	2018-03-14	2018-03-14	0
caprine	goats	f	2017-04-27	2018-03-14	2018-03-14	0
caprine	goats	f	2017-04-27	2017-04-27	2017-12-05	1
caprine	goats	m	2017-04-27	2018-06-13	2018-06-13	0
caprine	goats	f	2017-04-27	2017-04-27	2017-12-05	1
caprine	goats	m	2017-04-27	2018-03-14	2018-03-14	0
caprine	goats	m	2017-04-27	2018-06-13	2018-06-13	0
caprine	goats	f	2017-04-27	2017-04-27	2017-12-05	1
caprine	goats	m	2017-04-27	2017-12-05	2017-12-05	0
caprine	goats	f	2017-04-27	2017-06-20	2017-08-22	1
caprine	goats	f	2017-04-27	2018-06-13	2018-06-13	0
caprine	goats	f	2017-04-27	2017-12-05	2017-12-05	0
caprine	goats	f	2017-04-27	2017-12-05	2017-12-05	0
caprine	goats	f	2017-04-27	2017-12-05	2017-12-05	0
caprine	goats	f	2017-04-27	2018-06-13	2018-06-13	0
caprine	goats	m	2017-08-22	2018-06-13	2018-06-13	0
caprine	goats	f	2017-08-22	2018-06-13	2018-06-13	0
caprine	goats	m	2017-08-22	2017-12-05	2017-12-05	0
caprine	goats	f	2017-08-22	2017-08-22	2017-12-05	1
caprine	goats	f	2017-08-22	2018-03-14	2018-03-14	0
caprine	goats	m	2017-12-05	2018-06-13	2018-06-13	0
caprine	goats	f	2017-12-05	2018-04-10	2018-04-10	0
caprine	goats	f	2017-12-05	2018-06-13	2018-06-13	0
caprine	goats	f	2017-12-05	2018-06-13	2018-06-13	0
caprine	goats	f	2017-12-05	2018-06-13	2018-06-13	0
caprine	goats	f	2017-12-05	2018-06-13	2018-06-13	0
caprine	goats	m	2017-12-05	2018-06-13	2018-06-13	0
caprine	goats	f	2018-02-22	2018-06-13	2018-06-13	0
caprine	goats	f	2018-02-22	2018-04-10	2018-04-10	0
caprine	goats	m	2018-02-22	2018-06-13	2018-06-13	0
caprine	goats	f	2018-02-22	2018-06-13	2018-06-13	0
